# Supplementary material for: Hypo-Osmotic Swelling Test (HOST) for Feline Spermatozoa: The Simplified Procedure and the Aspect of Sperm Morphology
Source: Animals (Basel). 2022 Mar 31;12(7):903. doi: 10.3390/ani12070903 (PMC8997045; doi:10.3390/ani12070903)
Supplement: Supplementary file 1 [file animals-12-00903-s001.zip]

Archive with 4 entries (4 files):
- Suppl. movie 1 - full coiling.mp4
- Suppl. movie 2 despiralization.mp4
- Suppl. movie 3 atypical coiling.mp4
- Suppl. movie 4 - no reaction.mp4
